# Supplementary material for: Cohesin SA2 is a sequence-independent DNA-binding protein that recognizes DNA replication and repair intermediates
Source: J Biol Chem. 2020 Aug 27;293(3):1054–69. doi: 10.1074/jbc.M117.806406 (PMC5777247; doi:10.1074/jbc.M117.806406)
Supplement: Supplementary file 1 [file mmc1.zip]

Archive with 4 entries (4 files):
- jbc.M117.806406-1.pdf
- jbc.M117.806406-2.wmv
- jbc.M117.806406-3.wmv
- jbc.M117.806406-4.wmv
